# Supplementary material for: LbNR-Derived Nitric Oxide Delays Lycium Fruit Coloration by Transcriptionally Modifying Flavonoid Biosynthetic Pathway
Source: Front Plant Sci. 2020 Aug 13;11:1215. doi: 10.3389/fpls.2020.01215 (PMC7438876; doi:10.3389/fpls.2020.01215)
Supplement: Supplementary file 1 [file DataSheet_1.xlsx]

## Sheet: Procyanidin tandard curve
concentration	Catechin content (μg)	peak area
Injection volume	0.5	0.247
	1	0.476
	5	2.44
	10	4.929
	20	10.154

## Sheet: Anthocyanin standard curve
A530	AVERAGE	SD
0
0			Cyanidin-3-O-glucoside(mg/mL)	A530
0	0	0	0	0
0.098			0.05	0.0953333
0.094			0.1	0.195
0.094	0.0953333	0.0023094	0.2	0.482333
0.199			0.4	1.30067
0.192			0.6	2.3845
0.194	0.195	0.00360555	0.8	3.17867
0.49
0.479
0.478	0.482333	0.00665833
1.35
1.284
1.268	1.30067	0.0434665
2.412
2.357
	2.3845	0.0388909
3.206
3.216
3.114	3.17867	0.0562257
3.375
3.39
3.396	3.387	0.0108167

## Sheet: NO(Natural growth)
yellow
		Blank	Result	weight（g）	weight（mg）	(arbitrary units) mg-1 FW				(arbitrary units) mg-1 FW
S1	1486	402.1	1083.9	0.513	513	2.11287	2.09623	0.0387535		2.11287	1	0.992127	0.0224639
	1523	428.7	1094.3	0.513	513	2.13314				2.13314	1.00959
	1496	448.1	1047.9	0.513	513	2.04269				2.04269	0.966787
S2	701.2	175.6	525.6	0.497	497	1.05755	1.08317	0.0254728		1.05755	0.500527	0.512652	0.0147656
	717.4	161.8	555.6	0.497	497	1.11791				1.11791	0.529095
	683.9	150.1	533.8	0.497	497	1.07404				1.07404	0.508335
S3	654.9	175.4	479.5	0.503	503	0.95328	0.998807	0.03318		0.95328	0.451179	0.472726	0.0192331
	668.3	159.4	508.9	0.503	503	1.01173				1.01173	0.478842
	688.8	170	518.8	0.503	503	1.03141				1.03141	0.488158
S4	411.3	155.8	255.5	0.514	514	0.497082	0.470039	0.0240192		0.497082	0.235264	0.222465	0.013923
	391.4	165.9	225.5	0.514	514	0.438716				0.438716	0.20764
	402.1	158.3	243.8	0.514	514	0.474319				0.474319	0.224491
S5	237.7	125.9	111.8	0.512	512	0.218359	0.196484	0.0271608		0.218359	0.103348	0.0929943	0.0157441
	219.4	110.4	109	0.512	512	0.212891				0.212891	0.100759
	191.8	110.8	81	0.512	512	0.158203				0.158203	0.0748761
black
S1	1411	444.1	966.9	0.505	505	1.91465	1.9631	0.038979		1.91465	1	1.0253	0.0249337
	1457	464.9	992.1	0.505	505	1.96455				1.96455	1.02606
	1469	453.9	1015.1	0.505	505	2.0101				2.0101	1.04985
S2	910.9	329.6	581.3	0.513	513	1.13314	1.18934	0.115072		1.13314	0.591824	0.62118	0.0736079
	893.3	336.6	556.7	0.513	513	1.08519				1.08519	0.566779
	1027	334.6	692.4	0.513	513	1.34971				1.34971	0.704936
S3	540.4	336.6	203.8	0.503	503	0.405169	0.376806	0.0236318		0.405169	0.211615	0.196801	0.0151165
	509.3	334.6	174.7	0.503	503	0.347316				0.347316	0.181399
	549.5	359.4	190.1	0.503	503	0.377932				0.377932	0.197389
S4	311.8	179.7	132.1	0.514	514	0.257004	0.255188	0.0014326		0.257004	0.13423	0.133282	0.000916391
	314	183.7	130.3	0.514	514	0.253502				0.253502	0.132401
	316.2	185.1	131.1	0.514	514	0.255058				0.255058	0.133214
S5	258.3	163.3	95	0.512	512	0.185547	0.182552	0.00995562		0.185547	0.0969089	0.0953447	0.0063683
	250.3	151.5	98.8	0.512	512	0.192969				0.192969	0.100785
	240.1	153.5	86.6	0.512	512	0.169141				0.169141	0.0883401

## Sheet: Anthocyanin(Natural growth) 
Fruit weight（g FW）	1	2	3		OD530											AV	SD
Y1	0.15	0.16	0.141		0.051	0.057	0.057		0.0165779	0.0180378	0.0180378		0.110519	0.112736	0.127928	0.117061	0.00947593
Y2	0.164	0.158	0.175		0.067	0.061	0.073		0.0204711	0.0190111	0.021931		0.124824	0.120324	0.12532	0.123489	0.00275271
Y3	0.126	0.163	0.133		0.059	0.083	0.061		0.0185245	0.0243643	0.0190111		0.14702	0.149474	0.142941	0.146478	0.00330024
Y4	0.155	0.136	0.146		0.097	0.091	0.096		0.0277709	0.0263109	0.0275276		0.179167	0.193463	0.188545	0.187058	0.00726288
Y5	0.162	0.181	0.191		0.179	0.225	0.211		0.0477237	0.0589167	0.0555101		0.294591	0.325507	0.290629	0.303575	0.019096
B1	0.118	0.134	0.124		0.084	0.089	0.079		0.0246076	0.0258243	0.023391		0.208539	0.192718	0.188637	0.196632	0.0105123
B2	0.164	0.178	0.149		0.089	0.114	0.11		0.0258243	0.0319074	0.0309341		0.157465	0.179255	0.207612	0.181444	0.0251448
B3	0.107	0.132	0.12		0.192	0.222	0.196		0.0508869	0.0581867	0.0518602		0.475579	0.440809	0.432169	0.449519	0.0229785
B4	0.111	0.128	0.121		0.546	0.651	0.618		0.137025	0.162574	0.154544		1.23446	1.27011	1.27722	1.2606	0.0229161
B5	0.116	0.104	0.108		2.908	2.658	2.753		0.711762	0.650931	0.674047		6.13588	6.25895	6.24117	6.212	0.0665175

## Sheet: Procyanidin(Natural growth)
	peak area			Fruit weight（g FW）	PA	AVERAGE	SD
B1-1	1.231	2.30689	0.230689	0.101	2.28405	2.24681	0.182408
B1-2	1.588	3.00965	0.300965	0.125	2.40772
B1-3	1.079	2.00768	0.200768	0.098	2.04865
B2-1	1.557	2.94862	0.294862	0.145	2.03353	1.91057	0.107163
B2-2	1.014	1.87972	0.187972	0.101	1.86111
B2-3	0.983	1.8187	0.18187	0.099	1.83707
B3-1	1.284	2.41122	0.241122	0.162	1.48841	1.46344	0.0263117
B3-2	1.057	1.96437	0.196437	0.134	1.46595
B3-3	1.022	1.89547	0.189547	0.132	1.43596
B4-1	1.236	2.31673	0.231673	0.166	1.39562	1.18717	0.186186
B4-2	0.76	1.37972	0.137972	0.133	1.03739
B4-3	1.005	1.86201	0.186201	0.165	1.12849
B5-1	0.533	0.932874	0.0932874	0.13	0.717595	0.724462	0.00756087
B5-2	0.511	0.889567	0.0889567	0.123	0.723225
B5-3	0.528	0.923031	0.0923031	0.126	0.732565
Y1-1	1.047	1.94469	0.194469	0.106	1.83461	1.76032	0.223633
Y1-2	1.309	2.46043	0.246043	0.127	1.93735
Y1-3	0.841	1.53917	0.153917	0.102	1.50899
Y2-1	0.997	1.84626	0.184626	0.105	1.75834	1.67507	0.0767476
Y2-2	1.047	1.94469	0.194469	0.121	1.60718
Y2-3	1.113	2.07461	0.207461	0.125	1.65969
Y3-1	0.628	1.11988	0.111988	0.107	1.04662	1.12753	0.100828
Y3-2	0.649	1.16122	0.116122	0.106	1.09549
Y3-3	0.809	1.47618	0.147618	0.119	1.24049
Y4-1	0.662	1.18681	0.118681	0.126	0.941914	0.883648	0.0526494
Y4-2	0.545	0.956496	0.0956496	0.11	0.869542
Y4-3	0.541	0.948622	0.0948622	0.113	0.839489
Y5-1	0.358	0.588386	0.0588386	0.136	0.432637	0.329724	0.0899472
Y5-2	0.214	0.304921	0.0304921	0.105	0.290401
Y5-3	0.197	0.271457	0.0271457	0.102	0.266134

## Sheet: NR_RTqPCR(Natural growth)
	Cq		Cq			Yellow	SD
Y1-AC-1	23.1	Y1-NR-1	31.03		S1	0.885142	0.0696379
Y1-AC-2	23.01	Y1-NR-2	31.11		S2	0.792412	0.0593233
Y1-AC-3	22.9	Y1-NR-3	31.2		S3	0.685728	0.0556194
Y2-AC-1	24.17	Y2-NR-1	32.19		S4	0.565613	0.0970371
Y2-AC-2	24.01	Y2-NR-2	32.16		S5	0.550263	0.0989134
Y2-AC-3	23.59	Y2-NR-3	32.28
Y3-AC-1	23.13	Y3-NR-1	31.76
Y3-AC-2	23.85	Y3-NR-2	32.08
Y3-AC-3	23.38	Y3-NR-3	32.06
Y4-AC-1	22.25	Y4-NR-1	30.84
Y4-AC-2	22.38	Y4-NR-2	31.25
Y4-AC-3	22.24	Y4-NR-3	31.07
Y5-AC-1	21.45	Y5-NR-1	29.96
Y5-AC-2	21.12	Y5-NR-2	29.87
Y5-AC-3	21	Y5-NR-3	30.17
						Black	SD
B1-AC-1	24.41	B1-NR-1	30.84		S1	2.47872	0.242854
B1-AC-2	24.28	B1-NR-2	30.95		S2	1.82054	0.275908
B1-AC-3	24.36	B1-NR-3	31.14		S3	1.75194	0.209855
B2-AC-1	23.57	B2-NR-1	30.27		S4	1.47372	0.0971863
B2-AC-2	23.34	B2-NR-2	30.49		S5	0.814739	0.25887
B2-AC-3	23.24	B2-NR-3	30.63
B3-AC-1	23.85	B3-NR-1	30.78
B3-AC-2	23.48	B3-NR-2	30.81
B3-AC-3	23.59	B3-NR-3	30.72
B4-AC-1	23.18	B4-NR-1	30.54
B4-AC-2	23.22	B4-NR-2	30.45
B4-AC-3	23.11	B4-NR-3	30.64
B5-AC-1	22.62	B5-NR-1	31.06
B5-AC-2	22.34	B5-NR-2	31.07
B5-AC-3	23.32	B5-NR-3	31.01

## Sheet: Fruit discoloration ratio
OD A530	D0	D1	D2	D3	D4
Black-pTRV2	0.09	0.097	0.165	0.201	0.336		0.21	0.194	0.217	0.229	0.21
	0.09	0.096	0.163	0.202	0.352		0.213	0.204	0.211	0.195	0.198
	0.094	0.099	0.162	0.2	0.331		0.233	0.221	0.2	0.227	0.198
Black-NR	0.117	0.205	0.428	0.93	1.734		0.211	0.193	0.2	0.228	0.212
	0.111	0.21	0.422	0.895	1.721		0.212	0.214	0.212	0.209	0.199
	0.111	0.2	0.431	0.893	1.735		0.232	0.211	0.205	0.229	0.203
y = 4.1097x - 0.1713
	0.0260676	0.0277709	0.0443171	0.0530769	0.085926		0.124131	0.143149	0.204226	0.231777	0.409171		0.120857	0.135317	0.209963	0.245987	0.43021
	0.0260676	0.0275276	0.0438304	0.0533202	0.0898192		0.122383	0.134939	0.207727	0.273437	0.453632		0.0042489	0.00765036	0.00712289	0.0237774	0.0223262
	0.0270409	0.0282575	0.0435871	0.0528335	0.0847093		0.116055	0.127862	0.217936	0.232747	0.427825
	0.0326374	0.0540502	0.108312	0.230462	0.426097		0.15468	0.280053	0.54156	1.0108	2.00989		0.145376	0.262902	0.525831	1.01327	2.07846
	0.0311775	0.0552668	0.106852	0.221946	0.422934		0.147063	0.258256	0.504019	1.06194	2.12529		0.0102517	0.0153645	0.0194954	0.0474838	0.0606949
	0.0311775	0.0528335	0.109042	0.221459	0.42634		0.134386	0.250396	0.531912	0.96707	2.1002
	0	1	2	3	4
pTRV2	0.0918673	0.102014	0.106123	0.1126	0.43021		0.00134514	0.00176709	0.00012635	0.00799265	0.00223262
NR Silence	0.091903	0.108598	0.125446	0.13685	2.07846		0.00249707	0.00297998	0.00426146	0.00294718	0.00606949
Speed		0.0101471	0.00410814	0.00647706	0.31761
		0.0166953	0.0168473	0.0114043	1.94161
	0	1	2	3	4
	0	0.0101471	0.00205407	0.00215902	0.0794025
	0	0.0166953	0.00842367	0.00380143	0.485403
OD A530	D0	D1	D2	D3	D4
Yellow-pTRV2	0.065	0.068	0.077	0.083	0.093		0.214	0.199	0.213	0.226	0.21
	0.064	0.067	0.074	0.08	0.094		0.216	0.207	0.211	0.194	0.196
	0.062	0.068	0.075	0.082	0.096		0.212	0.201	0.212	0.223	0.212
Yellow-NR	0.064	0.079	0.094	0.109	0.121		0.211	0.206	0.224	0.228	0.209
	0.064	0.077	0.096	0.108	0.119		0.212	0.214	0.212	0.218	0.214
	0.063	0.078	0.094	0.11	0.123		0.219	0.22	0.215	0.227	0.223
y = 4.1097x - 0.1713
	0.0199844	0.0207144	0.0229043	0.0243643	0.0267976		0.0933852	0.104092	0.107532	0.107807	0.127608		0.0918673	0.102014	0.106123	0.1126	0.131806
	0.0197411	0.0204711	0.0221744	0.0236343	0.0270409		0.091394	0.0988941	0.105092	0.121826	0.137964		0.00134514	0.00275147	0.0012635	0.00799265	0.00544902
	0.0192544	0.0207144	0.0224177	0.024121	0.0275276		0.0908229	0.103057	0.105744	0.108166	0.129847
	0.0197411	0.023391	0.0270409	0.0306908	0.0336107		0.0935597	0.113549	0.120718	0.134609	0.160817		0.091903	0.108598	0.125446	0.13685	0.156168
	0.0197411	0.0229043	0.0275276	0.0304475	0.0331241		0.0931184	0.10703	0.129847	0.139667	0.154785		0.00249707	0.00438183	0.00457305	0.00257803	0.00413422
	0.0194978	0.0231477	0.0270409	0.0309341	0.0340974		0.0890309	0.105217	0.125772	0.136274	0.152903
	0	1	2	3	4
pTRV2	0.0918673	0.102014	0.106123	0.1126	0.131806		0.00134514	0.00275147	0.0012635	0.00799265	0.00544902
NR Silence	0.091903	0.108598	0.125446	0.13685	0.156168		0.00249707	0.00438183	0.00457305	0.00257803	0.00413422
Speed		0.0101471	0.00410814	0.00647706	0.0192064
		0.0166953	0.0168473	0.0114043	0.0193185
	0	1	2	3	4
	0	0.0101471	0.00205407	0.00215902	0.00480161
	0	0.0166953	0.00842367	0.00380143	0.00482962

## Sheet: Procyanidin(VIGS-NR)
	peak area			Fruit weight（g FW）	PA	AVERAGE	SD
BP-1	1.936	3.69469	0.369469	0.151	2.44681	2.67861	0.262764
BP-2	2.393	4.59429	0.459429	0.155	2.96406
BP-3	2.166	4.14744	0.414744	0.158	2.62496
BNR-1	1.161	2.16909	0.216909	0.132	1.64325	1.79172	0.14216
BNR-2	1.288	2.41909	0.241909	0.134	1.80529
BNR-3	1.351	2.54311	0.254311	0.132	1.9266
YP-1	0.413	0.696654	0.0696654	0.103	0.676363	0.749757	0.0908022
YP-2	0.466	0.800984	0.0800984	0.111	0.721607
YP-3	0.604	1.07264	0.107264	0.126	0.8513
YNR-1	0.567	0.999803	0.0999803	0.151	0.662121	0.587614	0.0800901
YNR-2	0.463	0.795079	0.0795079	0.133	0.597804
YNR-3	0.404	0.678937	0.0678937	0.135	0.502916

## Sheet: NO(VIGS-NR)
		Black	1.04544	1	1.19555	0.17004
			1.3681	1.30863
			1.33608	1.27801
			0.949078	0.907823	0.921753	0.0120638
			0.970922	0.928718
			0.970922	0.928718
		Yellow	1.75022	1	1.02421	0.0468624
			1.88714	1.07823
			1.74044	0.994412
			1.40569	0.803152	0.833794	0.0326913
			1.45272	0.830023
			1.51955	0.868208
yellow
		Blank	Result	weight（g）	weight（mg）	(arbitrary units) mg-1 FW
CK	900.35	475.9	424.45	0.406	406	1.04544	1.24988	0.145146
	985.14	429.69	555.45	0.406	406	1.3681
	1000.33	457.88	542.45	0.406	406	1.33608
NR	1090.7	699.68	391.02	0.412	412	0.949078	0.963641	0.0102977
	1450.3	1050.28	400.02	0.412	412	0.970922
	1490.2	1090.18	400.02	0.412	412	0.970922
black
CK	1445.96	730.12	715.84	0.409	409	1.75022	1.7926	0.0669687
	1473.63	701.79	771.84	0.409	409	1.88714
	1450.72	738.88	711.84	0.409	409	1.74044
NR	1215.35	647.45	567.9	0.404	404	1.40569	1.45932	0.0467175
	1225.34	638.44	586.9	0.404	404	1.45272
	1297.12	683.22	613.9	0.404	404	1.51955

## Sheet: Anthocyanin(VIGS-NR)
OD A530	Ck	NR								Contral	NR Gene Silence
Yellow	0.053	0.072			0.096	0.096			Y	0.179493	0.233518		1.30098
	0.052	0.078			0.097	0.095			B	4.54067	7.60576		1.67503
	0.056	0.075			0.095	0.096
Black	0.276	0.379			0.152	0.128
	0.251	0.5			0.149	0.157
	0.239	0.489			0.116	0.153
y = 4.1097x - 0.1713
					AVERAGE			STDEV
	0.0170645	0.0216877			0.177755	0.225914
	0.0168212	0.0231477			0.173414	0.24366
	0.0177945	0.0224177			0.18731	0.233518
					0.179493	0.234364		0.00710925	0.00890322
	0.67575	0.926377			4.44572	7.23732
	0.614918	1.2208			4.12697	7.77581
	0.585719	1.19404			5.0493	7.80416
					4.54067	7.60576		0.468439	0.319396

[truncated: 10 more sheets: LbNR RTqPCR(VIGS-NR), A_RTqPCR_(VIGS-NR), Anthocyanins(SNP), Procyanidin(SNP), A_RTqPCR(SNP), PA_RTqPCR_(Natural growth), PA_RTqPCR_(VIGS-NR), PA_RTqPCR_(SNP), RTqPCR_VIGS(MYB_family), Fig9-Data]
